# Supplementary material for: Reduced coenzyme Q synthesis confers non-target site resistance to the herbicide thaxtomin A
Source: PLoS Genet. 2023 Jan 6;19(1):e1010423. doi: 10.1371/journal.pgen.1010423 (PMC9851558; doi:10.1371/journal.pgen.1010423)
Supplement: S1 Table — (XLSX) [file pgen.1010423.s007.xlsx]

## Sheet: Tab A
Fig 1A
Genotype	Concentration	Area
Tak-1	0	303.75
Tak-1	0	258.61
Tak-1	0	257.51
Tak-1	0	249.42
Tak-1	0	233.19
Tak-1	0	190.88
Tak-1	0	187.55
Tak-1	0	184.13
Tak-1	0	179.22
Tak-1	0	231.56
Tak-1	0	226.89
Tak-1	0	213.43
Tak-1	0	191.55
Tak-1	0	189.57
Tak-1	0	186.63
Tak-1	0	182.5
Tak-1	10	258.06
Tak-1	10	228.88
Tak-1	10	214.04
Tak-1	10	178.88
Tak-1	10	175.67
Tak-1	10	172.03
Tak-1	10	170.13
Tak-1	10	140.6
Tak-1	10	332.41
Tak-1	10	297.26
Tak-1	10	292.07
Tak-1	10	244.81
Tak-1	10	242.04
Tak-1	10	230.79
Tak-1	10	230.62
Tak-1	10	215.63
Tak-1	10	190.75
Tak-1	33	170.84
Tak-1	33	157.99
Tak-1	33	105.77
Tak-1	33	102.5
Tak-1	33	99.76
Tak-1	33	98.87
Tak-1	33	96.91
Tak-1	33	86.87
Tak-1	33	53.44
Tak-1	33	200.85
Tak-1	33	159.77
Tak-1	33	150.64
Tak-1	33	123.3
Tak-1	33	111.66
Tak-1	33	108.76
Tak-1	33	108.05
Tak-1	33	104.36
Tak-1	33	68.31
Tak-1	100	132.23
Tak-1	100	123.36
Tak-1	100	106.45
Tak-1	100	91.34
Tak-1	100	89.54
Tak-1	100	81.62
Tak-1	100	77.2
Tak-1	100	72.28
Tak-1	100	73.26
Tak-1	100	139.4
Tak-1	100	111.64
Tak-1	100	97.1
Tak-1	100	90.51
Tak-1	100	89.16
Tak-1	100	82.91
Tak-1	100	69.56
Tak-1	100	60.26
Tak-1	100	45.76
Tak-1	333	66.61
Tak-1	333	56.04
Tak-1	333	53.33
Tak-1	333	51.87
Tak-1	333	48.83
Tak-1	333	37.39
Tak-1	333	36.42
Tak-1	333	32.6
Tak-1	333	15.04
Tak-1	333	63.82
Tak-1	333	43.05
Tak-1	333	42.89
Tak-1	333	38.12
Tak-1	333	35.1
Tak-1	333	33.73
Tak-1	333	32.82
Tak-1	333	26.87
Tak-1	333	24
Tak-1	1000	13.34
Tak-1	1000	13.09
Tak-1	1000	13.27
Tak-1	1000	12.51
Tak-1	1000	11.17
Tak-1	1000	10.83
Tak-1	1000	9.32
Tak-1	1000	9.5
Tak-1	1000	8.12
Tak-1	1000	16.98
Tak-1	1000	14.31
Tak-1	1000	13.16
Tak-1	1000	12.58
Tak-1	1000	9.64
Tak-1	1000	8.88
Tak-1	1000	8.22
Tak-1	1000	6.66
Tak-1	1000	6.31
Tak-1	3333	1.5
Tak-1	3333	1.04
Tak-1	3333	0.58
Tak-1	3333	0.31
Tak-1	3333	0.12
Tak-1	3333	3.11
Tak-1	3333	1.03
Tak-1	3333	0.86
Tak-1	3333	0.8
Tak-1	3333	0.34
Tak-1	3333	0.07
Tak-1	3333	0.13
Tak-1	3333	0
Tak-1	3333	0
Tak-1	3333	0
Tak-1	3333	0
Tak-1	3333	0
Tak-1	3333	0
Tak-1	5000	0.22
Tak-1	5000	0.55
Tak-1	5000	0.28
Tak-1	5000	0.13
Tak-1	5000	0.07
Tak-1	5000	0
Tak-1	5000	0
Tak-1	5000	0
Tak-1	5000	0
Tak-1	5000	0
Tak-1	5000	0
Tak-1	5000	0
Tak-1	5000	0
Tak-1	5000	0
Tak-1	5000	0
Tak-1	5000	0
Tak-1	5000	0
Tak-1	5000	0
Tak-1	10000	0
Tak-1	10000	0
Tak-1	10000	0
Tak-1	10000	0
Tak-1	10000	0
Tak-1	10000	0
Tak-1	10000	0
Tak-1	10000	0
Tak-1	10000	0
Tak-1	10000	0
Tak-1	10000	0
Tak-1	10000	0
Tak-1	10000	0
Tak-1	10000	0
Tak-1	10000	0
Tak-1	10000	0
Tak-1	10000	0
Tak-1	10000	0
Tak-2	0	322.95
Tak-2	0	310.04
Tak-2	0	298.22
Tak-2	0	246.62
Tak-2	0	242.15
Tak-2	0	215.66
Tak-2	0	205.56
Tak-2	0	189.95
Tak-2	0	167.53
Tak-2	10	350.33
Tak-2	10	328.57
Tak-2	10	280.92
Tak-2	10	258.79
Tak-2	10	198.93
Tak-2	10	186.94
Tak-2	10	156.08
Tak-2	10	144.69
Tak-2	33	382.79
Tak-2	33	342.52
Tak-2	33	340.18
Tak-2	33	320.27
Tak-2	33	310.96
Tak-2	33	255.19
Tak-2	33	240.73
Tak-2	33	128.23
Tak-2	33	110.47
Tak-2	100	163.01
Tak-2	100	132.76
Tak-2	100	120.3
Tak-2	100	119.54
Tak-2	100	115.07
Tak-2	100	111.06
Tak-2	100	105.98
Tak-2	100	86.26
Tak-2	333	113.85
Tak-2	333	95.52
Tak-2	333	89.29
Tak-2	333	74.08
Tak-2	333	69.9
Tak-2	333	58.31
Tak-2	333	59.28
Tak-2	333	58.7
Tak-2	333	45.42
Tak-2	1000	32.12
Tak-2	1000	27.2
Tak-2	1000	24.55
Tak-2	1000	23.3
Tak-2	1000	19.82
Tak-2	1000	18.23
Tak-2	1000	17.91
Tak-2	1000	15.62
Tak-2	1000	12.39
Tak-2	3333	1.84
Tak-2	3333	1.01
Tak-2	3333	0.73
Tak-2	3333	0.68
Tak-2	3333	0.59
Tak-2	3333	0.24
Tak-2	3333	0.01
Tak-2	3333	0
Tak-2	3333	0
Tak-2	5000	0
Tak-2	5000	0
Tak-2	5000	0
Tak-2	5000	0
Tak-2	5000	0
Tak-2	5000	0
Tak-2	5000	0
Tak-2	5000	0
Tak-2	5000	0
Tak-2	10000	0
Tak-2	10000	0
Tak-2	10000	0
Tak-2	10000	0
Tak-2	10000	0
Tak-2	10000	0
Tak-2	10000	0
Tak-2	10000	0
Tak-2	10000	0

## Sheet: Tab B
Fig 1E
Genotype	Area
Tak-2	0.89
Tak-2	0.07
Tak-2	0
Tak-2	0
Tak-2	0
Tak-2	0
Tak-2	0
Tak-1	2.42
Tak-1	1.78
Tak-1	0.88
Tak-1	0.49
Tak-1	0
Tak-1	0
Mppam16GE210	5.34
Mppam16GE210	5.34
Mppam16GE28	5.18
Mppam16GE28	5
Mppam16GE26	5.89
Mppam16GE26	5.79
Mppam16GE258	8.51
Mppam16GE258	5.89
Mppam16GE255	7.38
Mppam16GE255	6.66
Mppam16GE253	3.21
Mppam16GE253	2.74
Mppam16GE250	5.73
Mppam16GE250	5.26
Mppam16GE235	8.33
Mppam16GE235	5.43
Mppam16GE211	2.97
Mppam16GE211	2.63

## Sheet: Tab C
Fig 1F
Genotype	Area
Tak-2	83.36
Tak-2	68.93
Tak-2	80.1
Tak-2	128.45
Tak-2	62.75
Tak-2	81.39
Tak-1	147.47
Tak-1	152.2
Tak-1	135.44
Tak-1	133.51
Tak-1	222.98
Tak-1	146.94
Mppam16GE210	61.88
Mppam16GE210	70.55
Mppam16GE28	27.84
Mppam16GE28	35.53
Mppam16GE26	64.74
Mppam16GE26	67.18
Mppam16GE26	21.34
Mppam16GE26	35.1
Mppam16GE258	18.29
Mppam16GE258	49.7
Mppam16GE255	10.59
Mppam16GE255	11.21
Mppam16GE253	214.95
Mppam16GE253	230.55
Mppam16GE250	73.91
Mppam16GE250	106.75
Mppam16GE250	71.76
Mppam16GE250	49.57
Mppam16GE235	26.12
Mppam16GE235	26.59
Mppam16GE211	83.89
Mppam16GE211	85.6

## Sheet: Tab D
S5 Fig
Exposure time	Area
0	2300.01
0	2440.5
0	2533.29
0	2218.65
0	1894.27
30	1837.39
30	2187.11
30	1988.9
60	1634.03
60	1970.65
60	2101.16
90	1648.73
90	1668.37
90	1760.21
120	918.481
120	1116.68
120	986.464
150	576.798
150	658.95
300	104.228
300	24.77
300	92.365

## Sheet: Tab E
Fig 2C
Genotype	Treatment	Area
Tak-2	DMSO	305.52
Tak-2	DMSO	302.07
Tak-1	DMSO	244.27
Tak-1	DMSO	213.64
Mpthar1	DMSO	60.65
Mpthar1	DMSO	50.49
Mpthar1	DMSO	39.23
Mpthar1	DMSO	37.94
Mpthar1	DMSO	33.95
Mpthar1	DMSO	30.81
Mpthar2	DMSO	167.06
Mpthar2	DMSO	147.93
Mpthar3	DMSO	122.84
Mpthar3	DMSO	88.07
Mpthar4	DMSO	134.64
Mpthar4	DMSO	150.06
Mpthar5	DMSO	79.36
Mpthar5	DMSO	59.18
Mpthar6	DMSO	79.06
Mpthar6	DMSO	75.67
Mpthar7	DMSO	55.16
Mpthar7	DMSO	90.79
Mpthar8	DMSO	88.22
Mpthar8	DMSO	92.07
Mpthar9	DMSO	135.43
Mpthar9	DMSO	99.57
Mpthar10	DMSO	74.7
Mpthar10	DMSO	95.73
Mpthar11	DMSO	131.63
Mpthar11	DMSO	97.68
Mpthar12	DMSO	159.76
Mpthar12	DMSO	237.64
Mpthar13	DMSO	191.37
Mpthar13	DMSO	107.35
Tak-2	TXTA	0
Tak-2	TXTA	0
Tak-2	TXTA	0
Tak-1	TXTA	0
Tak-1	TXTA	0.7
Tak-1	TXTA	0.31
Mpthar1	TXTA	18.78
Mpthar1	TXTA	17.42
Mpthar1	TXTA	11.48
Mpthar1	TXTA	8.85
Mpthar1	TXTA	8.15
Mpthar1	TXTA	7.32
Mpthar1	TXTA	7.05
Mpthar1	TXTA	6.39
Mpthar1	TXTA	20.08
Mpthar1	TXTA	19.59
Mpthar1	TXTA	18.89
Mpthar1	TXTA	10.51
Mpthar1	TXTA	7.93
Mpthar2	TXTA	10.41
Mpthar2	TXTA	11.99
Mpthar2	TXTA	11.18
Mpthar3	TXTA	8.88
Mpthar3	TXTA	10.11
Mpthar3	TXTA	7.05
Mpthar4	TXTA	7.51
Mpthar4	TXTA	9.31
Mpthar4	TXTA	8.49
Mpthar5	TXTA	4.8
Mpthar5	TXTA	4.39
Mpthar5	TXTA	3.06
Mpthar6	TXTA	8.76
Mpthar6	TXTA	9.95
Mpthar6	TXTA	8.92
Mpthar7	TXTA	4.68
Mpthar7	TXTA	2.48
Mpthar7	TXTA	4.48
Mpthar8	TXTA	1.75
Mpthar8	TXTA	3.02
Mpthar8	TXTA	3.49
Mpthar9	TXTA	6.14
Mpthar9	TXTA	7.91
Mpthar9	TXTA	3.17
Mpthar10	TXTA	8.12
Mpthar10	TXTA	10.5
Mpthar10	TXTA	16.12
Mpthar11	TXTA	6.62
Mpthar11	TXTA	10.17
Mpthar11	TXTA	18.58
Mpthar12	TXTA	9.09
Mpthar12	TXTA	11.12
Mpthar13	TXTA	4.15
Mpthar13	TXTA	6.34
Mpthar13	TXTA	5.52

## Sheet: Tab F
Fig 4B
Genotype	Area
Mprtn4ip1lGE11	2.97
Mprtn4ip1lGE11	2.39
Mprtn4ip1lGE11	2.14
Mprtn4ip1lGE111	0.74
Mprtn4ip1lGE111	1.04
Mprtn4ip1lGE112	2.19
Mprtn4ip1lGE112	2.75
Mprtn4ip1lGE117	0.68
Mprtn4ip1lGE117	0.7
Mprtn4ip1lGE118	7.21
Mprtn4ip1lGE118	7.72
Mprtn4ip1lGE119	5.28
Mprtn4ip1lGE119	5.55
Mprtn4ip1lGE12	9.22
Mprtn4ip1lGE12	8.4
Mprtn4ip1lGE123	5.28
Mprtn4ip1lGE123	7.69
Mprtn4ip1lGE135	4.13
Mprtn4ip1lGE135	3.78
Mprtn4ip1lGE135	3.36
Mprtn4ip1lGE1237	4.65
Mprtn4ip1lGE1237	7.32
Mprtn4ip1lGE138	2.02
Mprtn4ip1lGE138	5.16
Mprtn4ip1lGE138	5.41
Mprtn4ip1lGE1239	3.23
Mprtn4ip1lGE1239	2.56
Mprtn4ip1lGE1239	2.5
Mprtn4ip1lGE14	3.61
Mprtn4ip1lGE14	7.2
Mprtn4ip1lGE146	5.29
Mprtn4ip1lGE146	6.14
Mprtn4ip1lGE149	7.51
Mprtn4ip1lGE149	12.37
Mprtn4ip1lGE1252	6.83
Mprtn4ip1lGE1252	8.76
Mprtn4ip1lGE153	0
Mprtn4ip1lGE153	0
Mprtn4ip1lGE153	0
Mprtn4ip1lGE154	3.26
Mprtn4ip1lGE154	9.09
Mprtn4ip1lGE18	3.63
Mprtn4ip1lGE18	2.07
Mprtn4ip1lGE18	1.92
Mprtn4ip1lGE314	0
Mprtn4ip1lGE314	0
Mprtn4ip1lGE314	0
Mprtn4ip1lGE356	0
Mprtn4ip1lGE356	0
Mprtn4ip1lGE356	0
Tak-1	0.88
Tak-1	0.49
Tak-1	1.78
Tak-1	2.42
Tak-1	0
Tak-1	0
Tak-1	0
Tak-1	0.09
Tak-1	0
Tak-1	0
Tak-2	0.07
Tak-2	0
Tak-2	0.89
Tak-2	0
Tak-2	0
Tak-2	0
Tak-2	0
Tak-2	0
Mprtn4ip1lGE32	6.89
Mprtn4ip1lGE32	9.65

## Sheet: Tab G
Fig 4C
Genotype	Area
Mprtn4ip1lGE11	14.04
Mprtn4ip1lGE11	10.44
Mprtn4ip1lGE11	9.32
Mprtn4ip1lGE111	135.57
Mprtn4ip1lGE111	75.97
Mprtn4ip1lGE112	10.77
Mprtn4ip1lGE112	6.68
Mprtn4ip1lGE117	94.27
Mprtn4ip1lGE117	70.69
Mprtn4ip1lGE118	45.43
Mprtn4ip1lGE118	32.69
Mprtn4ip1lGE119	21.73
Mprtn4ip1lGE119	13.15
Mprtn4ip1lGE12	52.39
Mprtn4ip1lGE12	25.43
Mprtn4ip1lGE123	28.41
Mprtn4ip1lGE123	24.6
Mprtn4ip1lGE135	26.29
Mprtn4ip1lGE135	19.07
Mprtn4ip1lGE135	13.7
Mprtn4ip1lGE1237	26.61
Mprtn4ip1lGE1237	21.88
Mprtn4ip1lGE138	31.63
Mprtn4ip1lGE138	26.9
Mprtn4ip1lGE138	24.76
Mprtn4ip1lGE1239	21.73
Mprtn4ip1lGE1239	21.42
Mprtn4ip1lGE1239	10.08
Mprtn4ip1lGE14	45.82
Mprtn4ip1lGE14	18.14
Mprtn4ip1lGE146	10.4
Mprtn4ip1lGE146	31.26
Mprtn4ip1lGE149	89.75
Mprtn4ip1lGE149	27.87
Mprtn4ip1lGE1252	82.58
Mprtn4ip1lGE1252	37.34
Mprtn4ip1lGE153	86.39
Mprtn4ip1lGE153	62.89
Mprtn4ip1lGE153	26.18
Mprtn4ip1lGE154	23.5
Mprtn4ip1lGE154	13.64
Mprtn4ip1lGE18	9.27
Mprtn4ip1lGE18	7.42
Mprtn4ip1lGE18	3.3
Mprtn4ip1lGE314	92.03
Mprtn4ip1lGE314	85.83
Mprtn4ip1lGE314	40.91
Mprtn4ip1lGE356	56.63
Mprtn4ip1lGE356	52.02
Mprtn4ip1lGE356	45.87
Mprtn4ip1lGE32	34.77
Mprtn4ip1lGE32	34.46
Tak-1	147.47
Tak-1	152.2
Tak-1	135.44
Tak-1	133.51
Tak-1	104.42
Tak-1	60.47
Tak-1	51.32
Tak-1	74.46
Tak-1	75.12
Tak-1	64.17
Tak-2	83.36
Tak-2	68.93
Tak-2	80.1
Tak-2	128.45
Tak-2	62.75
Tak-2	95.91
Tak-2	87.11
Tak-2	74.21

## Sheet: Tab H
Fig 4D
Genotype	Area	Concentration
Tak-1	91.67	0
Tak-1	86.18	0
Tak-1	60.46	0
Tak-1	84.47	33
Tak-1	80.23	33
Tak-1	53.58	33
Tak-1	71.12	100
Tak-1	61.21	100
Tak-1	44.44	100
Tak-1	29.13	333
Tak-1	18	333
Tak-1	13.94	333
Tak-1	11.7	1000
Tak-1	10.44	1000
Tak-1	8.86	1000
Tak-1	1.32	3333
Tak-1	0.94	3333
Tak-1	0.36	3333
Tak-1	0	5000
Tak-1	0	5000
Tak-1	0	5000
Tak-1	0	10000
Tak-1	0	10000
Tak-1	0	10000
Tak-2	77.29	0
Tak-2	70.03	0
Tak-2	85.56	33
Tak-2	62.22	33
Tak-2	75.09	100
Tak-2	70.06	100
Tak-2	38.98	333
Tak-2	38.34	333
Tak-2	16.94	333
Tak-2	15.41	1000
Tak-2	14.63	1000
Tak-2	10.2	1000
Tak-2	4.45	3333
Tak-2	4.4	3333
Tak-2	2.99	3333
Tak-2	0.33	5000
Tak-2	0	5000
Tak-2	0	5000
Tak-2	0	10000
Tak-2	0	10000
Tak-2	0	10000
Mprtn4ip1lGE118	16.69	0
Mprtn4ip1lGE118	12.4	0
Mprtn4ip1lGE118	8.54	0
Mprtn4ip1lGE118	37.78	33
Mprtn4ip1lGE118	15.59	33
Mprtn4ip1lGE118	10.72	33
Mprtn4ip1lGE118	40.48	100
Mprtn4ip1lGE118	29.52	100
Mprtn4ip1lGE118	16.21	100
Mprtn4ip1lGE118	23.08	333
Mprtn4ip1lGE118	20.7	333
Mprtn4ip1lGE118	12.91	333
Mprtn4ip1lGE118	25.1	1000
Mprtn4ip1lGE118	22.31	1000
Mprtn4ip1lGE118	18.83	1000
Mprtn4ip1lGE118	7.69	3333
Mprtn4ip1lGE118	6.78	3333
Mprtn4ip1lGE118	4.48	3333
Mprtn4ip1lGE118	5.21	5000
Mprtn4ip1lGE118	4.06	5000
Mprtn4ip1lGE118	2.6	5000
Mprtn4ip1lGE118	2.51	10000
Mprtn4ip1lGE118	1.19	10000
Mprtn4ip1lGE118	0.73	10000
Mprtn4ip1lGE149	12.94	0
Mprtn4ip1lGE149	9.82	0
Mprtn4ip1lGE149	6.77	0
Mprtn4ip1lGE149	22	33
Mprtn4ip1lGE149	11.63	33
Mprtn4ip1lGE149	15.99	100
Mprtn4ip1lGE149	11.97	100
Mprtn4ip1lGE149	10.37	100
Mprtn4ip1lGE149	9.12	333
Mprtn4ip1lGE149	6.28	333
Mprtn4ip1lGE149	5.81	333
Mprtn4ip1lGE149	11.87	1000
Mprtn4ip1lGE149	7.87	1000
Mprtn4ip1lGE149	3.41	1000
Mprtn4ip1lGE149	6.8	3333
Mprtn4ip1lGE149	3.09	3333
Mprtn4ip1lGE149	1.52	3333
Mprtn4ip1lGE149	3.6	5000
Mprtn4ip1lGE149	3.06	5000
Mprtn4ip1lGE149	2.99	5000
Mprtn4ip1lGE149	1.37	10000
Mprtn4ip1lGE149	0.64	10000
Mprtn4ip1lGE149	0	10000

## Sheet: Tab I
Fig 5A
Genotype	Treatment	Ion Counts
Tak-1	DMSO	2449.11
Tak-1	DMSO	3131.75
Tak-1	DMSO	2771.04
Tak-1	DMSO	2447.04
Tak-1	DMSO	2427.64
Tak-1	DMSO	2302.43
Tak-1	DMSO	2239.4
Mprtn4ip1lGE149	DMSO	1740.3
Mprtn4ip1lGE149	DMSO	1612.95
Mprtn4ip1lGE149	DMSO	833.238
Tak-1	TXTA	2633.23
Tak-1	TXTA	2596.17
Tak-1	TXTA	2479.23
Tak-1	TXTA	2260.92
Tak-1	TXTA	2104.81
Tak-1	TXTA	2208.91
Mprtn4ip1lGE149	TXTA	1702.61
Mprtn4ip1lGE149	TXTA	1885.74
Mprtn4ip1lGE149	TXTA	1621.19

## Sheet: Tab J
Fig 5C
Genotype	Concentration
Tak-1	8.92821
Tak-1	9.33846
Tak-1	8.56923
Tak-2	15.6485
Tak-2	14.9554
Tak-2	15.2525
Mprtn4ip1lGE118	16.4406
Mprtn4ip1lGE118	16.3911
Mprtn4ip1lGE149	18.8168
Mprtn4ip1lGE149	18.9158
Mprtn4ip1lGE149	19.4109

[truncated: 9 more sheets: Tab K, Tab L, Tab M, Tab N, Tab O, Tab P, Tab Q, Tab R, Tab S]
