# Supplementary material for: Reduced coenzyme Q synthesis confers non-target site resistance to the herbicide thaxtomin A
Source: PLoS Genet. 2023 Jan 6;19(1):e1010423. doi: 10.1371/journal.pgen.1010423 (PMC9851558; doi:10.1371/journal.pgen.1010423)
Supplement: S2 Table — (XLSX) [file pgen.1010423.s008.xlsx]

## Sheet: S2 Table
Species	Gene ID	E value	Version	BlastP tool
Arabidopsis thaliana	AT3G59280.1 (PAM16)	7e-81	TAIR10	Phytozome
Arabidopsis thaliana	AT5G61880.1 (PAM16L)	9.7e-50	TAIR10	Phytozome
Marchantia polymorpha	Mp3g09390.1	2e-43	MpTak v6.1	marchantia.info
Physcomitrium patens	Phpat.012G064600.1.p_	2.1e-48	v3.3	Phytozome
Physcomitrium patens	Phpat.021G010400.1.p_	5.5e-48	v3.3	Phytozome
Physcomitrium patens	Phpat.018G069100.1.p_	3.8e-43	v3.3	Phytozome
Selaginella moellendorffii	SmoeALL_402411	1.7e-45	v1.0	Phytozome
Selaginella moellendorffii	SmoeALL_76729	2.8e-41	v1.0	Phytozome
Oryza sativa	Os10g33910.1	2.9e-55	v7_JGI	Phytozome
Zea mays	Mo17_PWZ52230.1/B6UGA4	3e-54	taxid:4577 (Mo17)	NCBI
Zea mays	Mo17_NP_001146797.1/B6TGT3	3e-53	taxid:4577 (Mo17)	NCBI
Amborella trichopoda	Amtr_evm_27.model.AmTr_v1.0_scaffold00148.51	3.9e-31	v1.0	Phytozome
Picea abies	Pa_MA_203823g0010	2.74 E-39	v1.0	Congenie
Anthoceros agrestis	AagrBONN_evm.model.Sc2ySwM_368.3318.1	4e-34	v1.0	UZH
Anthoceros agrestis	AagrBONN_evm.model.Sc2ySwM_228.728.1	4e-34	v1.0	UZH
Anthoceros agrestis	AagrBONN_evm.model.Sc2ySwM_362.2602.1	2e-27	v1.0	UZH
Azolla filiculoides	Azfi_s0003.g007767	8e-47	v1.2	FernBase
Azolla filiculoides	Azfi_s0409.g068485	2e-44	v1.2	FernBase
Saccharomyces cerevisiae	Sc_YJL104W (PAM16)	4e-13	S288C	SGD
