# Supplementary material for: Reduced coenzyme Q synthesis confers non-target site resistance to the herbicide thaxtomin A
Source: PLoS Genet. 2023 Jan 6;19(1):e1010423. doi: 10.1371/journal.pgen.1010423 (PMC9851558; doi:10.1371/journal.pgen.1010423)
Supplement: S3 Table — (XLSX) [file pgen.1010423.s009.xlsx]

## Sheet: S3 Table
Primer	Sequence	Source
PAM16_sgRNA1Fw	CTCGGGCGCAACAATCAGAACCAC	This paper
PAM16_sgRNA1Rv	AAACGTGGTTCTGATTGTTGCGC	This paper
PAM16_sgRNA2Fw	CTCGAAGAAGCACACCCGAGCCG	This paper
PAM16_sgRNA2Rv	AAACCGGCTCGGGTGTGCTTCTTC	This paper
PAM16_G12Fw	TTCGAAATCAATGACCACGGG	This paper
PAM16_G1Rv	GTGTTCTCAGAAACGCCTAAG	This paper
PAM16_G2Rv	TCCTGGATCTGAAGTGACC	This paper
RTN4IP1L_sgRNA1Fw	CTCGCAAATGTTTAGGTCCGTCG	This paper
RTN4IP1L_sgRNA1Rv	AAACCGACGGACCTAAACATTTG	This paper
RTN4IP1L_sgRNA2Fw	CTCGTGGAGAAATTTCAGCTGTG	This paper
RTN4IP1L_sgRNA2Rv	AAACCACAGCTGAAATTTCTCCA	This paper
RTN4IP1L_sgRNA3Fw	CTCGCGGCCATTACCTCACTTTGC	This paper
RTN4IP1L_sgRNA3Rv	AAACGCAAAGTGAGGTAATGGCCG	This paper
RTN4IP1L_G1Fw	ACTTGTGTTCGGGTGGAGTT	This paper
RTN4IP1L_G1Rv	ACATGAGCGTCCAAGAAATCA	This paper
RTN4IP1L_G2Fw	GACTGTCGGAATTGCCCTCA	This paper
RTN4IP1L_G2Rv	CCTGCTGCGGAGTATTTGAG	This paper
RTN4IP1L_G3Fw	TCAAAGGGATGAGGTAGACATTT	This paper
RTN4IP1L_G3Rv	CGTTCCCCGTATTGCTGTG	This paper
GCS_Fw	CAATCGACTTTGTTGGTCCGA	This paper
GCS_Rv	TCTTCTAGTTCTGCCACCCA	This paper
GRT_1Fw	AGACACATTGAACGTTTGGAGA	This paper
GRT_1Rv	CTCGGTCAGGTCTTAGAGTCA	This paper
GRT_2Fw	CAAGAGTTTCCTGGCGCTTT	This paper
GRT_2Rv	AAAAGATCACGAGCCTGCTG	This paper
